# Supplementary material for: In crystallo observation of three metal ion promoted DNA polymerase misincorporation
Source: Nat Commun. 2022 Apr 29;13:2346. doi: 10.1038/s41467-022-30005-3 (PMC9054841; doi:10.1038/s41467-022-30005-3)
Supplement: Supplementary file 5 — Source Data [file 41467_2022_30005_MOESM5_ESM.xlsx]

## Sheet: Fig. 1 & S Fig. 1
Fig. 1 & S Fig. 1
				Mg	dATP	Vmin-1	Vmin-1 (2)	SD	AVG				dGTP	Vmin-1	Vmin-1 (2)	SD	AVG
					25	84.246	96.767	8.85368	90.5065				400	76.89	73.23	2.58801	75.06
					12.5	88.7537	81.4767	5.14562	85.1153				200	52.01	51.55	0.325269	51.78
					6.25	69.1743	74.7745	3.95997	71.9744				100	65.98	50.74	10.7763	58.36
					3.125	54.2735	49.2148	3.57708	51.7441				50	38.87	39.72	0.601041	39.295
					1.5625	31.5827	30.1483	1.01434	30.8655				25	28.87	26.5	1.67584	27.685
					0.78125	13.6182	15.048	1.01099	14.3331				12.5	18.76	18.21	0.388909	18.485
					0.390625	8.835	8.49775	0.238472	8.66638				6.25	12.22	10.94	0.905097	11.58
					0.195312	3.60525	3.01625	0.416486	3.31075				3.125	6.16	9.99	2.70822	8.075
					0.0976562	0.78375	0.75525	0.0201525	0.7695				1.5625	2.88	6.19	2.34052	4.535
					0	0	0	0	0				0	0	0	0	0
					dATP	Activity	Activity	SD	AVG					Activity	Activity	SD	AVG
					25	33.6984	38.7068	3.54147	36.2026				400	9.61125	9.15375	0.323501	9.3825
					12.5	35.5015	32.5907	1.4554	34.0461				200	6.50125	6.44375	0.0406586	6.4725
					6.25	27.6697	29.9098	1.12005	28.7897				100	8.2475	6.3425	1.34704	7.295
					3.125	21.7094	19.6859	1.01175	20.6976				50	4.85875	4.965	0.0751301	4.91188
					1.5625	12.6331	12.0593	0.2869	12.3462				25	3.60875	3.3125	0.20948	3.46062
					0.78125	5.4473	6.0192	0.28595	5.73325				12.5	2.345	2.27625	0.0486136	2.31062
					0.390625	3.534	3.3991	0.06745	3.46655				6.25	1.5275	1.3675	0.113137	1.4475
					0.195312	1.4421	1.2065	0.773606	1.3243				3.125	0.77	1.24875	0.338527	1.00937
					0.0976562	0.3135	0.3021	0.1778	0.3078				1.5625	0.36	0.77375	0.292565	0.566875
					0	0	0	0	0				0	0	0	0	0
								std	average							std	average
					Kcat/Km	12.745	11.1978	0.789836	11.7864				Kcat/Km	4.19573	4.582	0.273139	0.228391
					kcat	43.09	45.11	1.12291	43.09				Km	41.03	41.6	0.403051	41.28
					km	3.642	4.068	0.231485	3.642				Kcat	9.779	9.079	0.494975	9.428
				Mn	dATP	Vmin-1	Vmin-1 (2)	SD	AVG				dGTP	Vmin-1	Vmin-1 (2)	SD	AVG
					30	157.35	146.51	7.66504	151.93				30	81.22	88.78	5.34573	85
					15	150.73	117.15	23.7446	133.94				15	78.96	80.69	1.22329	79.825
					7.5	137.31	108.79	20.1667	123.05				7.5	82.77	61.866	14.7814	72.318
					3.75	123.3	99.54	16.8009	111.42				3.75	69.92	56.42	9.54594	63.17
					1.875	99.65	87.67	8.47114	93.66				1.875	58.47	52.79	4.01637	55.63
					0.9375	69.97	60.11	6.97207	65.04				0.9375	47.64	43.83	2.69408	45.735
					0.46875	46.51	36.88	6.80944	41.695				0.46875	40.25	24.94	10.8258	32.595
					0.234375	22.89	17.26	3.98101	20.075				0.234375	11.79	15.01	2.27688	13.4
					0.117188	8.76	4.27	3.17491	6.515				0.117188	7.92	24.18	11.4976	16.05
					0	0	0	0	0				0	0	0	0	0
					dATP	Activity	Activity	SD	AVG				dGTP	Activity	Activity	SD	AVG
					30	52.45	48.8367	2.55501	50.6433				30	10.1525	11.0975	0.668216	10.625
					15	50.2433	39.05	7.91488	44.6467				15	9.87	10.0863	0.152912	9.97813
					7.5	45.77	36.2633	6.72223	41.0167				7.5	10.3462	7.73325	1.84767	9.03975
					3.75	41.1	33.18	5.60029	37.14				3.75	8.74	7.0525	1.19324	7.89625
					1.875	33.2167	29.2233	2.82371	31.22				1.875	7.30875	6.59875	0.502046	6.95375
					0.9375	23.3233	20.0367	2.32402	21.68				0.9375	5.955	5.47875	0.33676	5.71687
					0.46875	15.5033	12.2933	2.26981	13.8983				0.46875	5.03125	3.1175	1.35323	4.07437
					0.234375	7.63	5.75333	1.327	6.69167				0.234375	1.47375	1.87625	0.28461	1.675
					0.117188	2.92	1.42333	1.0583	2.17167				0.117188	0.99	3.0225	1.43719	2.00625
					0	0	0	0	0				0	0	0	0	0
								std	average							std	average
					Kcat	54.43	46.11	5.88313	50.26				Kcat	10.66	10.21	0.318198	10.4
					Km	1.255	1.34	0.0601041	1.292				Km	1.024	1.314	0.205061	1.13
					Kcat/Km	43.3705	34.4104	6.33573	38.9009				Kcat/Km	10.4102	7.77017	1.86675	9.2

## Sheet: Fig.2
d
Mg
Time	A site density	C site density	Product Phosphate Density
40	10.07	0
80	11.19	5.19	0
140	8.07	8.37	4.87
200	7.72	8.42	4.72
250	7.36	8.86	5.96
300	7.72	9.33	6.93
Time	Product Phosphate Density	C site density
80s	0	5.1
140s	4.87	8.37
200	4.62	8.42
250	5.96	8.86
	6.93	9.33

## Sheet: Fig. 3
Mn
Time	A site density	C site density	Product Phosphate Density
0		0
30	25.1	4.79
60	25.8	5.5
90	23	5.8	0
120	26.4	7.39	5.09
180	28.5	8.4	6.3
300	30	9.14	7.06
600	25	8.85	7.15
Time	Product Phosphate Density	C site density
30	0	4.79
60	0	5.7
90	0	6.63
120	4.69	7.39
180	6.3	8.4
300	7.06	9.14
600	7.15	8.85

## Sheet: Fig. 5
Mg					Mn
Me Conc	Mg A site density	Primer down conformation density			Me Conc	Mg A site density	Primer down conformation density
0.025	8.83	2.36667			0.06	16.5	3.73333
0.05	12.8	2.46667			0.12	17.53	4.1
0.4	15.31	2.66667			0.25	22.2	4.53333
0.1	7.57	2.86667			0.5	30.4	4.26667
1	17.3	2.76667			1	33.1	4.73333
2	16.9	2.2			3	34.5	4.76667
					6	37	5.2

## Sheet: S Fig. 1
S Fig. 1 a														S Fig. 1 b
S Fig. 1 c														S Fig. 1 d
